# Supplementary material for: Corporate Social Responsibility: A Real Options Approach to the Challenge of Financial Sustainability
Source: PLoS One. 2015 May 4;10(5):e0125972. doi: 10.1371/journal.pone.0125972 (PMC4418608; doi:10.1371/journal.pone.0125972)
Supplement: S8 Fig — (XLSX) [file pone.0125972.s008.xlsx]

## Sheet: 1RiskNeutralMinExpectations
							RISK NEUTRAL MINIMUM EXPECTATIONS
													up and down jumps			Asset	Option value	Binomial formula	nº combinations		impact on option
Table 5: MINIMUM VOLATILITY								Main investment					n	u	d	GFV	at maturity			pupd	expected final value	Discounted	Probability
PIK= 0.10								K	1000				36	36	0	408309	407309	3.02459e-07	1	7.88498e-13	3.21162e-07	3.02459e-07	7.88498e-13
a↓ T→	2	3	4	5	6	7		GPV	750				36	35	1	287735	286735	8.9584e-06	36	9.21519e-13	9.51236e-06	8.9584e-06	3.31747e-11
0.3	1.14421	0.928346	0.798833	0.709875	0.643781	0.592072		a	0.75				36	34	2	202767	201767	0.000128926	630	1.07698e-12	0.000136899	0.000128926	6.78499e-10
0.5	0.707019	0.570245	0.487699	0.430661	0.388022	0.354455							36	33	3	142890	141890	0.00120089	7140	1.25867e-12	0.00127515	0.00120089	8.98691e-09
0.6	0.565619	0.454164	0.386603	0.339709	0.304489	0.27663							36	32	4	100694	99694.4	0.00813545	58905	1.47101e-12	0.00863852	0.00813545	8.665e-08
0.75	0.394033	0.312817	0.26304	0.228089	0.201515	0.180219		Preliminary investment			12		36	31	5	70959.3	69959.3	0.0427012	376992	1.71918e-12	0.0453417	0.0427012	6.48116e-07
0.9	0.245361	0.189025	0.153466	0.127636	0.107187	0.0899517		investment amount	250		∆ months		36	30	6	50005	49005	0.180613	1.94779e+06	2.00921e-12	0.191782	0.180613	3.91351e-06
PIK = 0.20								PIK (prel inv/K)	0.25		0.0833333		36	29	7	35238.5	34238.5	0.632049	8.34768e+06	2.34816e-12	0.671133	0.632049	1.96017e-05
0.3	1.81981	1.48048	1.27743	1.13835	1.0353	0.954908		T (years)	3				36	28	8	24832.5	23832.5	1.86388	3.02603e+07	2.7443e-12	1.97914	1.86388	8.30436e-05
0.5	1.06652	0.863899	0.742125	0.658336	0.59597	0.547087							36	27	9	17499.5	16499.5	4.69179	9.41433e+07	3.20728e-12	4.98191	4.69179	0.000301943
0.6	0.863256	0.697221	0.597141	0.528071	0.476499	0.435947							36	26	10	12331.9	11331.9	10.168	2.54187e+08	3.74835e-12	10.7968	10.168	0.000952782
0.75	0.631471	0.506705	0.431002	0.378395	0.338832	0.307486		Risk free interest rate					36	25	11	8690.27	7690.27	19.0617	6.00805e+08	4.38071e-12	20.2404	19.0617	0.00263195
0.9	0.443805	0.351551	0.294829	0.254843	0.224293	0.199659		yearly continuous	0.02				36	24	12	6124.03	5124.03	30.9239	1.25168e+09	5.11974e-12	32.8362	30.9239	0.00640827
PIK = 0.25								yearly	0.0202013				36	23	13	4315.6	3315.6	43.1735	2.31079e+09	5.98346e-12	45.8432	43.1735	0.0138265
0.3	2.34584	1.91051	1.65033	1.47231	1.34056	1.23789		monthly	0.00166806				36	22	14	3041.2	2041.2	51.0323	3.7963e+09	6.99288e-12	54.1879	51.0323	0.0265471
0.5	1.2608	1.02276	0.879911	0.781769	0.70883	0.651749				Solver cell	250		36	21	15	2143.13	1143.13	48.9882	5.5679e+09	8.1726e-12	52.0174	48.9882	0.0455042
0.6	1.01843	0.82412	0.707222	0.626703	0.566702	0.519619		Min σ table	0.60619				36	20	16	1510.27	510.265	33.5424	7.30787e+09	9.55134e-12	35.6165	33.5424	0.0698
0.75	0.753049	0.60619	0.517362	0.455836	0.409722	0.373316		Min s Solver	0.60619	d1	0.308125		36	19	17	1064.28	64.2833	5.81007	8.5975e+09	1.11627e-11	6.16934	5.81007	0.095971
0.9	0.545589	0.435045	0.367524	0.320264	0.284439	0.255805		Check Black&Scholes	250	d2	-0.741826		36	18	18	750	0	0	9.07514e+09	1.30458e-11	0	0	0.118393
PIK = 0.30								Min σ monthly	0.174992				36	17	19	528.525	0	0	8.5975e+09	1.52467e-11	0	0	0.131084
0.5	1.47717	1.19974	1.03345	0.919349	0.834655	0.768462							36	16	20	372.451	0	0	7.30787e+09	1.78189e-11	0	0	0.130218
0.6	1.18397	0.959555	0.824753	0.732048	0.663079	0.609048		u (yearly)	1.83343				36	15	21	262.466	0	0	5.5679e+09	2.0825e-11	0	0	0.115951
0.75	0.879288	0.70954	0.607121	0.536361	0.483465	0.44182		u monthly	1.19124				36	14	22	184.96	0	0	3.7963e+09	2.43382e-11	0	0	0.092395
0.9	0.650135	0.520817	0.442199	0.387446	0.346165	0.313365		d (yearly)	0.545425				36	13	23	130.341	0	0	2.31079e+09	2.84441e-11	0	0	0.0657283
PIK = 0.50								d (monthly)	0.839464				36	12	24	91.8513	0	0	1.25168e+09	3.32427e-11	0	0	0.0416091
0.6	2.12591	1.73023	1.49357	1.33153	1.21152	1.11793		pu	0.461105				36	11	25	64.7276	0	0	6.00805e+08	3.88508e-11	0	0	0.0233418
0.75	1.47908	1.20067	1.03371	0.919086	0.833951	0.767371		pd	0.538895				36	10	26	45.6135	0	0	2.54187e+08	4.5405e-11	0	0	0.0115414
0.9	1.11531	0.902298	0.774102	0.685763	0.619904	0.568194							36	9	27	32.1438	0	0	9.41433e+07	5.3065e-11	0	0	0.00499571
PIK = 0.75								Min GFV	1265.46				36	8	28	22.6517	0	0	3.02603e+07	6.20172e-11	0	0	0.00187666
0.8	2.69083	2.19209	1.89409	1.69025	1.53943	1.42194		w	20				36	7	29	15.9627	0	0	8.34768e+06	7.24797e-11	0	0	0.000605037
0.9	1.98074	1.61109	1.38986	1.23829	1.12595	1.03829		Ratio w	0.555556				36	6	30	11.2489	0	0	1.94779e+06	8.47072e-11	0	0	0.000164992
	r=0.02												36	5	31	7.92708	0	0	376992	9.89975e-11	0	0	3.73213e-05
													36	4	32	5.58621	0	0	58905	1.15699e-10	0	0	6.81523e-06
													36	3	33	3.9366	0	0	7140	1.35217e-10	0	0	9.65451e-07
													36	2	34	2.77412	0	0	630	1.58029e-10	0	0	9.95581e-08
													36	1	35	1.95492	0	0	36	1.84689e-10	0	0	6.64879e-09
													36	0	36	1.37763	0	0	36	2.15846e-10	0	0	7.77046e-09
																1.38269e+06	1.36215e+06	250.121	6.87195e+10	1.49062e-09	265.587	250.121	1
															PV

## Sheet: 2RiskAverselMinExpt 
			RISK AVERSE MINIMUM EXPECTATIONS
				n	u	d	Asset final value	Option
	K	1000		36	36	0	408309	407309
	INV prel	250		36	35	1	287735	286735
	PIK	0.25		36	34	2	202767	201767
	GPV	750		36	33	3	142890	141890
	a	0.75		36	32	4	100694	99694.4
	T	3		36	31	5	70959.3	69959.3
	r	0.0202013		36	30	6	50005	49005
	r monthly	0.00166806		36	29	7	35238.5	34238.5
				36	28	8	24832.5	23832.5
	u yearly	1.83343		36	27	9	17499.5	16499.5
	u monthly	1.19124		36	26	10	12331.9	11331.9
	d monthly	0.839464		36	25	11	8690.27	7690.27
				36	24	12	6124.03	5124.03
	R	0.15		36	23	13	4315.6	3315.6
	R monthly	0.0117149		36	22	14	3041.2	2041.2
	pu	0.489666		36	21	15	2143.13	1143.13
	pd	0.510334		36	20	16	1510.27	510.265
				36	19	17	1064.28	64.2833
				36	18	18	750	0
	Min GFV	1380.22		36	17	19	528.525	0
	w	20		36	16	20	372.451	0
	Ratio w	0.555556		36	15	21	262.466	0
				36	14	22	184.96	0
				36	13	23	130.341	0
				36	12	24	91.8513	0
				36	11	25	64.7276	0
	yearly	12		36	10	26	45.6135	0
	monthly	Dt	0.0833333	36	9	27	32.1438	0
	steps->	36		36	8	28	22.6517	0
				36	7	29	15.9627	0
				36	6	30	11.2489	0
				36	5	31	7.92708	0
				36	4	32	5.58621	0
				36	3	33	3.9366	0
				36	2	34	2.77412	0
				36	1	35	1.95492	0
				36	0	36	1.37763	0

## Sheet: 3AssetValue
							Asset	nº combinations	Risk neutral expectations			Risk averse expectations
				n	u	d	Final value		pupd	Probability	Expected Final value	pupd	Probability	Expected Final value
	K	1000		36	36	0	408309	1	7.88498e-13	7.88498e-13	3.21951e-07	6.8611e-12	6.8611e-12	2.80145e-06
	INV prel	250		36	35	1	287735	36	9.21519e-13	3.31747e-11	9.54553e-06	7.1507e-12	2.57425e-10	7.40703e-05
	PIK	0.25		36	34	2	202767	630	1.07698e-12	6.78499e-10	0.000137577	7.45252e-12	4.69509e-09	0.000952009
	GPV	750		36	33	3	142890	7140	1.25867e-12	8.98691e-09	0.00128414	7.76708e-12	5.5457e-08	0.00792424
	a	0.75		36	32	4	100694	58905	1.47101e-12	8.665e-08	0.00872517	8.09492e-12	4.76831e-07	0.0480143
	T	3		36	31	5	70959.3	376992	1.71918e-12	6.48116e-07	0.0459898	8.4366e-12	3.18053e-06	0.225688
	r	0.0202013		36	30	6	50005	1.94779e+06	2.00921e-12	3.91351e-06	0.195695	8.7927e-12	1.71264e-05	0.856403
	r monthly	0.00166806		36	29	7	35238.5	8.34768e+06	2.34816e-12	1.96017e-05	0.690735	9.16383e-12	7.64967e-05	2.69563
				36	28	8	24832.5	3.02603e+07	2.7443e-12	8.30436e-05	2.06218	9.55063e-12	0.000289005	7.17674
	u yearly	1.83343		36	27	9	17499.5	9.41433e+07	3.20728e-12	0.000301943	5.28386	9.95375e-12	0.000937079	16.3984
	u monthly	1.19124		36	26	10	12331.9	2.54187e+08	3.74835e-12	0.000952782	11.7496	1.03739e-11	0.00263691	32.518
	d monthly	0.839464		36	25	11	8690.27	6.00805e+08	4.38071e-12	0.00263195	22.8724	1.08118e-11	0.00649576	56.4499
				36	24	12	6124.03	1.25168e+09	5.11974e-12	0.00640827	39.2444	1.12681e-11	0.014104	86.3736
	R	0.15		36	23	13	4315.6	2.31079e+09	5.98346e-12	0.0138265	59.6697	1.17437e-11	0.0271373	117.114
	R monthly	0.0117149		36	22	14	3041.2	3.7963e+09	6.99288e-12	0.0265471	80.735	1.22394e-11	0.0464645	141.308
	pu	0.489666		36	21	15	2143.13	5.5679e+09	8.1726e-12	0.0455042	97.5217	1.2756e-11	0.0710243	152.215
	pd	0.510334		36	20	16	1510.27	7.30787e+09	9.55134e-12	0.0698	105.416	1.32945e-11	0.0971542	146.729
				36	19	17	1064.28	8.5975e+09	1.11627e-11	0.095971	102.14	1.38556e-11	0.119123	126.781
				36	18	18	750	9.07514e+09	1.30458e-11	0.118393	88.7946	1.44404e-11	0.131049	98.2866
	Min GFV	1380.22		36	17	19	528.525	8.5975e+09	1.52467e-11	0.131084	69.2809	1.50499e-11	0.129392	68.3868
	w	22		36	16	20	372.451	7.30787e+09	1.78189e-11	0.130218	48.4998	1.56852e-11	0.114625	42.6923
	Ratio w	0.611111		36	15	21	262.466	5.5679e+09	2.0825e-11	0.115951	30.4333	1.63472e-11	0.0910199	23.8896
				36	14	22	184.96	3.7963e+09	2.43382e-11	0.092395	17.0894	1.70372e-11	0.0646784	11.9629
				36	13	23	130.341	2.31079e+09	2.84441e-11	0.0657283	8.5671	1.77564e-11	0.0410312	5.34805
				36	12	24	91.8513	1.25168e+09	3.32427e-11	0.0416091	3.82185	1.85058e-11	0.0231634	2.12758
				36	11	25	64.7276	6.00805e+08	3.88508e-11	0.0233418	1.51086	1.9287e-11	0.0115877	0.750044
	yearly	12		36	10	26	45.6135	2.54187e+08	4.5405e-11	0.0115414	0.526442	2.0101e-11	0.00510942	0.233058
	monthly	Dt	0.0833333	36	9	27	32.1438	9.41433e+07	5.3065e-11	0.00499571	0.160581	2.09495e-11	0.00197225	0.0633957
	steps->	36		36	8	28	22.6517	3.02603e+07	6.20172e-11	0.00187666	0.0425096	2.18337e-11	0.000660696	0.0149659
				36	7	29	15.9627	8.34768e+06	7.24797e-11	0.000605037	0.009658	2.27553e-11	0.000189954	0.00303217
				36	6	30	11.2489	1.94779e+06	8.47072e-11	0.000164992	0.00185597	2.37158e-11	4.61934e-05	0.000519624
				36	5	31	7.92708	376992	9.89975e-11	3.73213e-05	0.000295849	2.47168e-11	9.31804e-06	7.38649e-05
				36	4	32	5.58621	58905	1.15699e-10	6.81523e-06	3.80713e-05	2.57601e-11	1.5174e-06	8.4765e-06
				36	3	33	3.9366	7140	1.35217e-10	9.65451e-07	3.80059e-06	2.68474e-11	1.9169e-07	7.54608e-07
				36	2	34	2.77412	630	1.58029e-10	9.95581e-08	2.76186e-07	2.79806e-11	1.76278e-08	4.89016e-08
				36	1	35	1.95492	36	1.84689e-10	6.64879e-09	1.29979e-08	2.91616e-11	1.04982e-09	2.05231e-09
				36	0	36	1.37763	1	2.15846e-10	2.15846e-10	2.97356e-10	3.03925e-11	3.03925e-11	4.18697e-11
									Sum	1	796.377	Sum	1	1140.66
										PV	750		PV	750

## Sheet: 4TreeAsset
																																				408309
																																			342761
																																		287735		287735
																																	241543		241543
																																202767		202767		202767
																															170216		170216		170216
																														142890		142890		142890		142890
																													119951		119951		119951		119951
																												100694		100694		100694		100694		100694
																											84529.3		84529.3		84529.3		84529.3		84529.3
																										70959.3		70959.3		70959.3		70959.3		70959.3		70959.3
																									59567.8		59567.8		59567.8		59567.8		59567.8		59567.8
																								50005		50005		50005		50005		50005		50005		50005
																							41977.4		41977.4		41977.4		41977.4		41977.4		41977.4		41977.4
																						35238.5		35238.5		35238.5		35238.5		35238.5		35238.5		35238.5		35238.5
																					29581.4		29581.4		29581.4		29581.4		29581.4		29581.4		29581.4		29581.4
																				24832.5		24832.5		24832.5		24832.5		24832.5		24832.5		24832.5		24832.5		24832.5
																			20846		20846		20846		20846		20846		20846		20846		20846		20846
																		17499.5		17499.5		17499.5		17499.5		17499.5		17499.5		17499.5		17499.5		17499.5		17499.5
																	14690.2		14690.2		14690.2		14690.2		14690.2		14690.2		14690.2		14690.2		14690.2		14690.2
																12331.9		12331.9		12331.9		12331.9		12331.9		12331.9		12331.9		12331.9		12331.9		12331.9		12331.9
															10352.2		10352.2		10352.2		10352.2		10352.2		10352.2		10352.2		10352.2		10352.2		10352.2		10352.2
														8690.27		8690.27		8690.27		8690.27		8690.27		8690.27		8690.27		8690.27		8690.27		8690.27		8690.27		8690.27
													7295.17		7295.17		7295.17		7295.17		7295.17		7295.17		7295.17		7295.17		7295.17		7295.17		7295.17		7295.17
												6124.03		6124.03		6124.03		6124.03		6124.03		6124.03		6124.03		6124.03		6124.03		6124.03		6124.03		6124.03		6124.03
											5140.9		5140.9		5140.9		5140.9		5140.9		5140.9		5140.9		5140.9		5140.9		5140.9		5140.9		5140.9		5140.9
										4315.6		4315.6		4315.6		4315.6		4315.6		4315.6		4315.6		4315.6		4315.6		4315.6		4315.6		4315.6		4315.6		4315.6
									3622.79		3622.79		3622.79		3622.79		3622.79		3622.79		3622.79		3622.79		3622.79		3622.79		3622.79		3622.79		3622.79		3622.79
								3041.2		3041.2		3041.2		3041.2		3041.2		3041.2		3041.2		3041.2		3041.2		3041.2		3041.2		3041.2		3041.2		3041.2		3041.2
							2552.98		2552.98		2552.98		2552.98		2552.98		2552.98		2552.98		2552.98		2552.98		2552.98		2552.98		2552.98		2552.98		2552.98		2552.98
u	1.19124					2143.13		2143.13		2143.13		2143.13		2143.13		2143.13		2143.13		2143.13		2143.13		2143.13		2143.13		2143.13		2143.13		2143.13		2143.13		2143.13
d	0.839464				1799.08		1799.08		1799.08		1799.08		1799.08		1799.08		1799.08		1799.08		1799.08		1799.08		1799.08		1799.08		1799.08		1799.08		1799.08		1799.08
				1510.27		1510.27		1510.27		1510.27		1510.27		1510.27		1510.27		1510.27		1510.27		1510.27		1510.27		1510.27		1510.27		1510.27		1510.27		1510.27		1510.27
			1267.81		1267.81		1267.81		1267.81		1267.81		1267.81		1267.81		1267.81		1267.81		1267.81		1267.81		1267.81		1267.81		1267.81		1267.81		1267.81		1267.81
		1064.28		1064.28		1064.28		1064.28		1064.28		1064.28		1064.28		1064.28		1064.28		1064.28		1064.28		1064.28		1064.28		1064.28		1064.28		1064.28		1064.28		1064.28
	893.427		893.427		893.427		893.427		893.427		893.427		893.427		893.427		893.427		893.427		893.427		893.427		893.427		893.427		893.427		893.427		893.427		893.427
750		750		750		750		750		750		750		750		750		750		750		750		750		750		750		750		750		750		750
	629.598		629.598		629.598		629.598		629.598		629.598		629.598		629.598		629.598		629.598		629.598		629.598		629.598		629.598		629.598		629.598		629.598		629.598
		528.525		528.525		528.525		528.525		528.525		528.525		528.525		528.525		528.525		528.525		528.525		528.525		528.525		528.525		528.525		528.525		528.525		528.525
			443.677		443.677		443.677		443.677		443.677		443.677		443.677		443.677		443.677		443.677		443.677		443.677		443.677		443.677		443.677		443.677		443.677
				372.451		372.451		372.451		372.451		372.451		372.451		372.451		372.451		372.451		372.451		372.451		372.451		372.451		372.451		372.451		372.451		372.451
					312.659		312.659		312.659		312.659		312.659		312.659		312.659		312.659		312.659		312.659		312.659		312.659		312.659		312.659		312.659		312.659
						262.466		262.466		262.466		262.466		262.466		262.466		262.466		262.466		262.466		262.466		262.466		262.466		262.466		262.466		262.466		262.466
							220.331		220.331		220.331		220.331		220.331		220.331		220.331		220.331		220.331		220.331		220.331		220.331		220.331		220.331		220.331
								184.96		184.96		184.96		184.96		184.96		184.96		184.96		184.96		184.96		184.96		184.96		184.96		184.96		184.96		184.96
									155.267		155.267		155.267		155.267		155.267		155.267		155.267		155.267		155.267		155.267		155.267		155.267		155.267		155.267
										130.341		130.341		130.341		130.341		130.341		130.341		130.341		130.341		130.341		130.341		130.341		130.341		130.341		130.341
											109.417		109.417		109.417		109.417		109.417		109.417		109.417		109.417		109.417		109.417		109.417		109.417		109.417
												91.8513		91.8513		91.8513		91.8513		91.8513		91.8513		91.8513		91.8513		91.8513		91.8513		91.8513		91.8513		91.8513
													77.1058		77.1058		77.1058		77.1058		77.1058		77.1058		77.1058		77.1058		77.1058		77.1058		77.1058		77.1058
														64.7276		64.7276		64.7276		64.7276		64.7276		64.7276		64.7276		64.7276		64.7276		64.7276		64.7276		64.7276
															54.3364		54.3364		54.3364		54.3364		54.3364		54.3364		54.3364		54.3364		54.3364		54.3364		54.3364
																45.6135		45.6135		45.6135		45.6135		45.6135		45.6135		45.6135		45.6135		45.6135		45.6135		45.6135
																	38.2909		38.2909		38.2909		38.2909		38.2909		38.2909		38.2909		38.2909		38.2909		38.2909
																		32.1438		32.1438		32.1438		32.1438		32.1438		32.1438		32.1438		32.1438		32.1438		32.1438
																			26.9836		26.9836		26.9836		26.9836		26.9836		26.9836		26.9836		26.9836		26.9836
																				22.6517		22.6517		22.6517		22.6517		22.6517		22.6517		22.6517		22.6517		22.6517
																					19.0153		19.0153		19.0153		19.0153		19.0153		19.0153		19.0153		19.0153
																						15.9627		15.9627		15.9627		15.9627		15.9627		15.9627		15.9627		15.9627
																							13.4001		13.4001		13.4001		13.4001		13.4001		13.4001		13.4001
																								11.2489		11.2489		11.2489		11.2489		11.2489		11.2489		11.2489
																									9.44303		9.44303		9.44303		9.44303		9.44303		9.44303
																										7.92708		7.92708		7.92708		7.92708		7.92708		7.92708
																											6.6545		6.6545		6.6545		6.6545		6.6545
																												5.58621		5.58621		5.58621		5.58621		5.58621
																													4.68942		4.68942		4.68942		4.68942
																														3.9366		3.9366		3.9366		3.9366
																															3.30463		3.30463		3.30463
																																2.77412		2.77412		2.77412
																																	2.32877		2.32877
																																		1.95492		1.95492
																																			1.64109
																																				1.37763

## Sheet: 5TreeOption
	1	2	3	4	5	6	7	8	9	10	11	12	13	14	15	16	17	18	19	20	21	22	23	24	25	26	27	28	29	30	31	32	33	34	35	36
																																		0.461105
																																		0.538895	1.00167
																																		1000
																																				option 36	Asset
																																				407309	408309
																																			341763
																																		286739		286735	287735
																																	240548		240545
																																201774		201770		201767	202767
																															169224		169221		169217
																														141900		141896		141893		141890	142890
																													118962		118959		118956		118953
																												99707.6		99704.3		99701		99697.7		99694.4	100694
																											83544.2		83540.9		83537.6		83534.3		83531
																										69975.8		69972.5		69969.2		69965.9		69962.6		69959.3	70959.3
																									58585.9		58582.7		58579.4		58576.1		58572.8		58569.4
																								49024.8		49021.5		49018.2		49014.9		49011.6		49008.3		49005	50005
																							40998.8		40995.5		40992.3		40989		40985.7		40982.4		40979
		Option tree calculated through risk neutral valuation																				34261.6		34258.3		34255		34251.7		34248.4		34245.1		34241.8		34238.5	35238.5
																					28606.1		28602.9		28599.6		28596.3		28593		28589.7		28586.4		28583.1
																				23858.9		23855.6		23852.3		23849.1		23845.8		23842.5		23839.2		23835.9		23832.5	24832.5
																			19874		19870.7		19867.5		19864.2		19860.9		19857.6		19854.3		19851		19847.7
																		16529		16525.8		16522.5		16519.3		16516		16512.7		16509.4		16506.1		16502.8		16499.5	17499.5
																	13721.4		13718.1		13714.9		13711.6		13708.4		13705.1		13701.8		13698.5		13695.2		13691.9
																11364.8		11361.5		11358.2		11354.9		11351.7		11348.4		11345.1		11341.8		11338.5		11335.2		11331.9	12331.9
															9387.21		9383.64		9380.21		9376.88		9373.6		9370.33		9367.06		9363.77		9360.47		9357.15		9353.83
														7728.13		7724.11		7720.34		7716.78		7713.38		7710.07		7706.8		7703.52		7700.22		7696.91		7693.6		7690.27	8690.27
													6337.24		6332.46		6328.04		6323.96		6320.19		6316.68		6313.33		6310.06		6306.77		6303.47		6300.16		6296.83
												5172.61		5166.74		5161.3		5156.31		5151.77		5147.68		5143.98		5140.56		5137.27		5133.98		5130.67		5127.36		5124.03	6124.03
											4199.34		4192.1		4185.28		4178.95		4173.17		4167.96		4163.36		4159.34		4155.79		4152.5		4149.2		4145.89		4142.57
										3388.38		3379.57		3371.12		3363.11		3355.61		3348.74		3342.57		3337.19		3332.64		3328.85		3325.55		3322.25		3318.93		3315.6	4315.6
									2715.35		2704.96		2694.8		2684.92		2675.44		2666.46		2658.13		2650.6		2644.04		2638.62		2634.39		2631.09		2627.78		2624.46
								2159.68		2147.87		2136.11		2124.44		2112.95		2101.73		2090.93		2080.72		2071.32		2063.03		2056.2		2051.15		2047.85		2044.53		2041.2	3041.2
							1703.8		1690.9		1677.85		1664.68		1651.44		1638.19		1625.03		1612.08		1599.54		1587.68		1576.92		1567.84		1561.28		1557.97		1554.64
						1332.58		1319.01		1305.12		1290.93		1276.44		1261.66		1246.63		1231.4		1216.08		1200.81		1185.86		1171.7		1159.15		1149.78		1146.46		1143.13	2143.13
					1032.84		1019.07		1004.88		990.243		975.129		959.516		943.383		926.711		909.491		891.737		873.502		854.931		836.367		818.65		804.071		800.749
				793.034		779.555		765.588		751.093		736.026		720.335		703.96		686.832		668.868		649.973		630.037		608.933		586.535		562.77		537.854		513.593		510.265	1510.27
			603.084		590.303		577.025		563.205		548.789		533.716		517.909		501.277		483.705		465.049		445.121		423.666		400.33		374.582		345.569		311.73		269.478
		454.18		442.42		430.196		417.467		404.181		390.279		375.688		360.318		344.059	0	326.768		308.258		288.275		266.454		242.242		214.718		182.109		139.971		64.2833	1064.28
	338.702		328.177		317.253		305.894		294.058		281.698		268.755		255.159		240.822		225.636		209.459		192.106		173.32		152.729		129.756		103.42		71.7628		29.592
250.121		240.942		231.441		221.595		211.373		200.742		189.663		178.09		165.969		153.233		139.8		125.57		110.414		94.1666		76.6093		57.4604		36.4088		13.6223		0	750
	175.1		167.044		158.733		150.15		141.277		132.093		122.575		112.698		102.435		91.7553		80.6287		69.0267		56.9305		44.3493		31.3713		18.3134		6.27086		0
		119.305		112.46		105.437		98.2303		90.8335		83.242		75.4529		67.4661		59.287		50.9299		42.4243		33.8272		25.2456		16.8834		9.14526		2.88671		0		0	528.525
			78.8257		73.2142		67.5046		61.7013		55.811		49.8444		43.8174		37.7539		31.6891		25.6757		19.7933		14.1637		8.97768		4.53901		1.32886		0		0
				50.2906		45.8692		41.4232		36.9653		32.5123		28.0867		23.718		19.4459		15.3238		11.4242		7.84637		4.72528		2.24097		0.611724		0		0		0	372.451
					30.8317		27.4988		24.2004		20.9543		17.7828		14.7137		11.7817		9.0302		6.51357		4.29863		2.46526		1.10135		0.281599		0		0		0
						18.0603		15.6696		13.3531		11.1296		9.02139		7.05472		5.26024		3.67306		2.33192		1.27631		0.539095		0.129631		0		0		0		0	262.466
							10.0402		8.41872		6.89042		5.47119		4.17868		3.03196		2.05077		1.25395		0.656315		0.262944		0.0596739		0		0		0		0
								5.25443		4.22269		3.2845		2.4504		1.73073		1.13471		0.669001		0.335474		0.127846		0.0274701		0		0		0		0		0	184.96
									2.56317		1.95311		1.42362		0.979188		0.622699		0.354392		0.170558		0.0619842		0.0126455		0		0		0		0		0
										1.15114		0.819963		0.549456		0.33916		0.186527		0.0862948		0.0299753		0.0058212		0		0		0		0		0		0	130.341
											0.468489		0.305984		0.183456		0.0975999		0.0434709		0.0144624		0.00267972		0		0		0		0		0		0
												0.169201		0.0986041		0.0507953		0.0218114		0.0069631		0.00123357		0		0		0		0		0		0		0	91.8513
													0.0526872		0.026306		0.0109041		0.00334601		0.00056786		0		0		0		0		0		0		0
														0.0135616		0.0054331		0.00160503		0.000261407		0		0		0		0		0		0		0		0	64.7276
															0.00269881		0.000768659		0.000120335		0		0		0		0		0		0		0		0
																0.000367562		5.53949e-05		0		0		0		0		0		0		0		0		0	45.6135
																	2.55003e-05		0		0		0		0		0		0		0		0		0
																		0		0		0		0		0		0		0		0		0		0	32.1438
																			0		0		0		0		0		0		0		0		0
																				0		0		0		0		0		0		0		0		0	22.6517
																					0		0		0		0		0		0		0		0
																						0		0		0		0		0		0		0		0	15.9627
																							0		0		0		0		0		0		0
																								0		0		0		0		0		0		0	11.2489
																									0		0		0		0		0		0
																										0		0		0		0		0		0	7.92708
																											0		0		0		0		0
																												0		0		0		0		0	5.58621
																													0		0		0		0
																														0		0		0		0	3.9366
																															0		0		0
																																0		0		0	2.77412
																																	0		0
																																		0		0	1.95492
																																			0
																																				0	1.37763

## Sheet: 6Fig9
	Main investment		Preliminary investment						Minimum expectations scenario
	K	1000	investment amount	250					Min σ table	0.60619
	GPV	750	PIK (prel inv/K)	0.25					Check Black&Scholes	250
	a	0.75	T (years)	3					Min σ monthly	0.174992
										Risk neutral	Risk averse
	Interest rates		Preliminary sensitivity analysis						u (yearly)	1.83343
	Risk free interest rate		Preliminary hypothesis						u monthly	1.19124
	yearly continuous	0.02	volatility	0.5					d (yearly)	0.545425
	yearly	0.0202013	T	3					d (monthly)	0.839464
	monthly	0.00166806	r	0.02					pu	0.461105	0.489666
	Risk averse required rate		Ratios		Benchmark values				pd	0.538895	0.510334
	yearly	0.15	Opportunity ratio	0.1966	Min	0.25
	monthly	0.0117149	New project ratio	0.2621		0.25			Min GFV	1265.46	1380.22
			Minimum GPV index	0.84					w	20	20
			Minimum horizon	4.25		3			Ratio w	0.555556	0.555556
	This spreadsheet summarizes
	the senstivity analysis
	It is the basis of Fig.9		Preliminary sensitivity analysis
	and it is explained in		Indicators		Preliminary hypothesis
	the text of the paper				a	PIK	T	σ	r	Benchmark
			Opportunity ratio	0.1966	0.75	x	3	0.5	0.02	0.25
			New project ratio	0.2621	0.75	NN	3	0.5	0.02	0.333333
			Minimum GPV index	0.84	x	0.25	3	0.5	0.02	0.75
			Minimum horizon	4.25	0.75	0.25	x	0.5	0.02	3
			Minimum volatility	0.6029	0.75	0.25	3	x	0.02	under analysis
			NN = no needed	x = unknown
